# Supplementary material for: Health Effects Related to Wind Turbine Sound: An Update
Source: Int J Environ Res Public Health. 2021 Aug 30;18(17):9133. doi: 10.3390/ijerph18179133 (PMC8430592; doi:10.3390/ijerph18179133)
Supplement: Supplementary file 1 [file ijerph-18-09133-s001.zip]

Archive with 1 entries (1 files):
- ijerph-1345117-supplementary.pdf
